# Supplementary material for: Serum Brain-derived Neurotrophic Factor Levels as a Biomarker of Treatment Response in Patients With Depression: Systematic Review and Meta-analysis
Source: Actas Esp Psiquiatr. 2025 Aug 5;53(4):857–67. doi: 10.62641/aep.v53i4.1967 (PMC12353246; doi:10.62641/aep.v53i4.1967)
Supplement: Supplementary file 1 [file ActEsp-53-4-857-867-s1.zip]

Archive with 2 entries (2 files):
- PRISMA_2020_checklist.docx
- Supplementary File 1.docx
